# Supplementary material for: Initial aortic repair versus medical therapy for early uncomplicated type B dissections
Source: PLoS One. 2025 Mar 20;20(3):e0319561. doi: 10.1371/journal.pone.0319561 (PMC11957770; doi:10.1371/journal.pone.0319561)
Supplement: S1 Data — (XLSX) [file pone.0319561.s006.xlsx]

## Sheet: Dissection study pre-TEVAR base
CaseNum	Maximumaortadiameterlatest	Diagnosis	MaxaortaDpre	Sex	Age	RefineTypeA	Group (1: TBAD, 2: IMH, 3: PAU, 4: IMH + PAU)	Atypical (1: Group 1, 2: Group 2-4)	Atypical2 (1: Group 1, 2: Group 2&4)	Acuity (1: Hyperacute,2: Acute, 3: Subacute, 4: Acute on chronic, 5: Chronic)	AcuityOld	classfication	Risky (0: uncomplicated, 1: high risk, 2: complicated)	OPcategroy	Proximal dissection Level	EorLateManagement	Proximal landing zone	Hypertension	Smoking	Hyperlipidemia	DM	CAD	CVA	ESRD	PAD	Lungdisease	Marfan	SMOKE1	Aorticsurgerybefore	CKD	eGFRpreop	Crpreop	renalimpairment	eGFRpostop	Crpost	filter_$
3	33	Type B IMH	33	1	70	0	2	2	2	1	2	B3-8	0	0	3	2	6	1	0	0	0	1	0	0	0	0	0	0	0	0	75.2	0.76	0	75.2	0.76	1
4	38.5	PAU	38.5	0	84	0	3	2	#NULL!	2	2	B3-4	0	1	3	1	3	1	0	0	0	0	1	0	0	0	0	0	1	1	16.4	3.56	1	14.9	3.88	0
5	47.3	Type B IMH with PAU, TAA	47.3	0	90	0	4	2	2	2	2	B3-5	1	1	3	1	4	1	1	0	0	1	0	0	0	0	0	1	0	0	79.3	0.9	0	35.6	1.8	0
10	39.9	Type B AD	47.4	0	81	0	2	2	2	1	2	B3-5	1	1	3	2	2	1	2	0	0	1	0	0	0	0	0	1	1	0	70.1	1.02	0	62.3	1.13	1
11	35	Type B AD	35	0	88	0	1	1	1	3	3	B3-4	0	1	3	1	2	0	0	0	0	0	0	0	0	1	0	0	0	1	54	1.26	0	47.4	1.41	0
13	41.2	Type B IMH	41.2	0	75	0	2	2	2	2	2	B3-5	0	0	3	2	6	1	0	0	0	0	0	0	0	0	0	0	0	0	#NULL!	#NULL!	0	#NULL!	#NULL!	1
14	32.4	Type B AD	32.4	0	84	0	1	1	1	2	2	B3-10	0	0	3	2	6	1	1	0	0	1	0	0	0	0	0	1	0	1	38.9	1.69	1	40.2	1.64	1
16	47.5	Type B AD	47.5	0	67	0	1	1	1	2	2	B3-9	1	1	3	2	2	0	2	0	0	0	0	0	0	0	0	1	0	0	61	1.19	0	49.3	1.43	0
19	40.1	Type B AD	40.1	1	61	0	1	1	1	2	2	B3-9	1	1	3	1	2	1	0	0	0	0	0	0	0	0	0	0	0	0	101.6	0.6	0	122.6	0.51	0
20	33.6	Type B AD	33.6	1	45	0	1	1	1	1	2	B2-10	0	0	2	2	6	0	0	0	0	0	0	0	0	0	0	0	0	0	102.2	0.63	0	98.6	0.65	1
23	36.8	Type B IMH	36.8	0	83	0	2	2	2	2	2	B3-8	0	0	3	2	6	0	0	0	0	0	0	0	0	0	0	0	0	0	60.7	1.15	0	52.7	1.3	1
25	34.5	Type B IMH	48.1	0	63	0	2	2	2	1	2	B3-5	1	1	3	1	2	1	0	0	0	0	0	0	0	0	0	0	0	0	54.8	1.32	1	70.6	1.06	0
26	58.9	Type B AD	58.9	0	63	0	1	1	1	2	2	B3-10	1	1	3	2	2	1	1	0	0	0	0	0	0	0	0	1	0	0	79.1	0.96	0	59.4	1.23	0
28	32.1	Type B IMH	32.1	1	63	0	2	2	2	3	3	B3-10	1	1	3	1	2	1	0	0	1	0	0	0	0	0	0	0	0	0	59.4	0.95	0	63.2	0.9	0
32	59	Type B IMH with TAA	59	0	74	0	2	2	2	2	2	B3-6 (B3-4 aneurysm)	1	1	3	1	1	1	0	0	0	0	0	0	0	0	0	0	0	0	82.5	0.9	0	73	1	0
35	35.6	Type B IMH with TID	35.6	1	64	0	2	2	2	2	2	B3-9	0	0	3	2	6	0	0	0	0	0	0	0	0	0	0	0	0	0	80.3	0.73	0	76.6	0.76	1
36	38.1	Type B AD	38.1	0	86	0	1	1	1	2	2	B3-8	0	1	3	1	2	1	0	0	0	0	0	0	0	1	0	0	0	1	50.5	1.34	0	48.1	1.4	0
38	48.3	Type B AD	48.3	0	63	0	1	1	1	3	3	B3-9	1	1	3	1	1	1	1	0	0	0	0	0	0	0	0	1	0	0	57.3	1.27	1	56.36	1.29	0
40	35.2	Type B IMH	35.2	0	80	0	2	2	2	1	2	B4-5	0	0	4	2	6	1	1	0	0	0	0	0	0	0	0	1	0	0	65.8	1.08	0	56.6	1.23	1
41	33.4	Type B IMH with TID	33.4	1	47	0	2	2	2	2	2	B3-9	1	1	3	1	2	1	0	0	0	0	0	0	0	0	0	0	0	0	107.2	0.6	0	89.7	0.7	0
46	39.7	Type B AD with saccular aneurysm	39.7	0	87	0	1	1	1	3	3	B3	0	1	3	1	2	1	1	0	0	0	0	0	0	1	0	1	0	0	64.7	1.08	0	62	1.12	0
50	51.4	Retrograde Type B AD	45.9	0	90	0	1	1	1	2	2	B3-8	1	1	3	1	2	0	1	0	0	0	1	0	0	1	0	1	1	0	51.4	1.31	1	61.6	1.12	0
54	39.3	Type B IMH	39.3	0	79	0	2	2	2	1	2	B3-5	0	0	3	2	6	0	0	0	0	0	0	0	0	0	0	0	0	1	52.3	1.32	0	46.2	1.47	1
57	30.5	Type B IMH with PAU	30.5	1	54	0	4	2	2	1	2	B3-5	1	0	3	2	6	1	0	0	0	0	0	0	0	0	0	0	0	0	67	0.88	0	77	0.78	1
59	31.1	Type B AD	31.1	0	46	0	1	1	1	2	2	B3-10	1	1	3	1	3	0	1	0	0	0	0	0	0	0	0	1	0	0	67.1	1.17	0	65.2	1.2	0
62	35.4	Type B IMH	35.4	1	41	0	2	2	2	1	2	B3-8	1	0	3	2	6	0	0	0	0	0	0	0	0	0	1	0	0	0	149.7	0.46	0	116.9	0.57	0
63	54	Type B AD with infrarenal AAA	54	0	71	0	1	1	1	3	3	B3-9	1	1	3	1	5	1	0	0	0	1	0	0	0	0	0	0	0	1	42.8	1.6	0	8.5	6.5	0
64	37	Type B IMH with PAU	37	0	67	0	4	2	2	2	2	B2-5	1	1	2	1	8	1	1	0	0	0	0	0	0	0	0	1	0	1	51	1.39	0	37.3	1.82	0
65	41.3	Type B IMH with PAU + SMA dissection	41.3	0	73	0	4	2	2	3	3	B3-5	1	1	3	1	2	1	1	0	0	0	0	0	0	0	0	1	0	0	57.1	1.24	1	64.3	1.12	0
66	41.4	Type B AD	41.4	0	53	0	1	1	1	2	2	B3-5	1	1	3	1	1	0	0	0	0	0	0	0	0	0	0	0	0	0	59.9	1.26	1	44.2	1.64	0
68	37.1	Type B IMH with PAU	37.1	0	86	0	4	2	2	2	2	B3-9	1	1	3	1	1	1	0	0	0	0	0	0	0	0	0	0	0	0	100.3	0.74	0	81	0.89	0
71	62.5	Type B AD	56.7	1	66	0	1	1	1	2	2	B3-9	1	1	3	1	3	1	0	0	0	0	0	0	0	0	0	0	0	0	71.8	0.8	0	32.2	1.6	0
73	34.4	Type B IMH with PAU	34.4	1	89	0	4	2	2	2	2	B3-10	1	0	3	2	6	0	0	0	0	1	0	0	0	1	0	0	0	0	72.9	0.97	0	70.4	1	1
76	44.6	Type B IMH with PAU	44.6	0	70	0	4	2	2	2	2	B3-8	1	1	3	1	2	1	0	1	0	0	0	0	0	0	0	0	0	0	91.6	0.83	0	68.3	1.07	0
79	33.6	Type B AD with PAU	29.7	1	53	0	3	2	#NULL!	2	2	B4-5	1	1	4	1	4	1	1	1	1	1	0	0	0	0	0	1	0	0	79.6	0.76	0	54.2	1.06	0
80	38.5	Type B AD	44.4	0	56	0	1	1	1	2	2	B3-7	1	1	3	2	2	1	0	0	0	0	0	0	0	0	0	0	0	0	74.7	1.03	0	74.7	1.03	1
84	45.1	Type B IMH with PAU	45.1	1	67	0	4	2	2	3	3	B3-9	1	1	3	1	2	1	0	0	0	0	0	0	0	0	0	0	0	0	89.3	0.66	0	66.7	0.85	0
85	41.4	Type B AD	41.4	0	49	0	1	1	1	2	2	B3-3	1	1	3	1	2	1	0	0	0	0	0	0	0	0	0	0	0	0	102.7	0.8	0	89.7	0.9	0
89	38.4	Type B AD	38.4	0	48	0	1	1	1	2	2	B3-5	1	1	3	1	2	1	0	0	0	0	0	1	0	0	0	0	0	1	#NULL!	#NULL!	0	#NULL!	#NULL!	0
92	55.3	Type B AD with aneurysmal change	55.3	1	72	0	1	1	1	2	2	B3-10	1	1	3	1	3	0	0	0	0	0	0	0	0	0	0	0	0	0	72.6	0.78	0	42.1	1.25	0
93	57.8	Type B AD with aneurysmal change	57.8	0	77	0	1	1	1	3	3	B5-5	1	1	5	1	3	1	0	1	0	0	0	0	0	1	0	0	1	1	19.6	3.1	0	21	2.93	0
94	35.5	Type B IMH	35.5	0	52	0	2	2	2	2	2	B3-7	0	0	3	2	6	1	0	0	1	0	0	0	0	0	0	0	0	1	55.5	1.35	0	52.8	1.41	1
95	52.8	Type B IMH with PAU	52.8	1	80	0	4	2	2	2	2	B3-6	1	1	3	1	2	1	0	0	0	0	1	0	0	0	0	0	0	0	67.1	0.82	0	67.1	0.82	0
96	43.4	PAU	43.4	1	70	0	3	2	#NULL!	2	2	B3-5	0	1	3	1	1	1	0	0	0	1	0	0	0	0	0	0	0	0	47.6	1.13	1	40.1	1.31	0
100	43.3	Type B AD	43.3	0	70	0	1	1	1	2	2	B3-11	1	1	3	1	2	1	1	0	0	0	0	0	0	0	0	1	0	0	42	1.63	1	41.7	1.64	0
101	39	Type B IMH	39	0	75	0	2	2	2	2	2	B3-7	1	0	3	2	6	1	2	0	0	0	0	0	0	0	0	1	0	0	40.6	1.66	1	42.3	1.6	1
104	37.9	Type B AD	37.9	0	50	0	1	1	1	2	2	B3-9	1	1	3	1	2	1	1	0	1	0	0	0	0	0	0	1	0	0	54.5	1.38	0	44.7	1.64	0
105	41.8	Type B AD	41.8	1	55	0	1	1	1	2	2	B3-9	1	1	3	1	2	1	0	0	0	0	0	0	0	0	0	0	0	0	117.2	0.54	0	105.8	0.59	0
111	44.6	Type B AD	44.6	1	57	0	1	1	1	3	3	B3-10	1	1	3	2	1	1	0	0	0	1	0	0	0	0	0	0	0	0	73.9	0.8	0	111.6	0.56	1
112	36.3	Type B IMH with PAU	36.3	0	50	0	4	2	2	2	2	B3-9	1	1	3	1	2	1	1	0	0	0	1	0	0	0	0	1	0	1	42.9	1.7	1	39.9	1.81	0
114	30.4	Type B AD	30.4	1	40	0	1	1	1	2	2	B3-9	1	1	3	1	2	0	0	0	0	0	0	0	0	0	1	0	1	0	51.7	1.16	1	55	1.18	0
126	37	Type B IMH	37	0	47	0	2	2	2	2	2	B3-7	0	1	3	1	2	1	1	0	0	0	0	0	0	0	0	1	0	0	139.1	0.62	0	105.1	0.79	0
129	37	Type B IMH	37	0	52	0	2	2	2	2	2	B3-8	0	1	3	1	2	1	1	0	0	0	0	0	0	0	0	1	0	0	70.3	1.1	0	74.2	1.05	0
130	40.6	Type B AD	40.6	0	47	0	1	1	1	2	2	B3-10	1	1	3	1	2	0	0	0	0	0	0	0	0	0	0	0	0	0	108.3	0.77	0	75.7	1.05	0
134	38.9	Type B IMH with penetrating ulcer	38.9	0	53	0	4	2	2	2	2	B3-5	1	1	3	1	4	1	1	0	1	1	0	0	0	0	0	1	0	0	91.8	0.87	0	93	0.86	0
136	39.6	Type B IMH with PAU	39.6	0	69	0	4	2	2	2	2	B3-7	1	1	3	1	2	1	0	0	0	0	0	0	0	0	0	0	0	0	53.3	1.33	0	55.2	1.29	0
137	41	Type B IMH with PAU	41	1	55	0	4	2	2	2	2	B3-10	1	1	3	1	2	1	0	0	0	0	0	0	0	1	0	0	0	0	91.4	0.67	0	72.4	0.82	0
139	39.8	Type B AD	39.8	1	53	0	1	1	1	1	2	B3-9	0	1	3	1	3	1	0	0	0	0	0	0	0	0	0	0	0	0	79.6	0.76	0	95.3	0.65	0
141	32.6	Type B AD	32.6	0	42	0	1	1	1	2	2	B3-10	1	0	3	2	6	1	0	0	0	0	0	0	0	0	0	0	0	0	67.7	1.18	0	63.9	1.24	1
144	32.2	Type B AD	32.2	1	60	0	1	1	1	3	3	B3-11	1	1	3	1	3	1	0	0	0	0	0	0	0	0	0	0	0	0	47.7	1.16	1	51.7	1.08	0
145	35.4	Type B AD with aneurysmal change	49.3	0	68	0	1	1	1	2	2	B3-10	1	1	3	2	2	1	0	0	0	0	0	1	0	0	0	0	0	1	#NULL!	#NULL!	0	#NULL!	#NULL!	1
146	36.7	Type B IMH + TID + celiac trunk dissection	36.7	0	64	0	2	2	2	2	2	B2-7	1	1	2	1	2	0	0	0	0	0	0	0	0	0	0	0	0	0	108.2	0.73	0	115.4	0.69	0
148	27.5	Type B AD	27.5	1	38	0	1	1	1	1	2	B3-10	0	0	3	2	6	0	0	0	0	0	0	0	0	0	1	0	0	0	102	0.65	0	121.2	0.56	0
151	35.1	Type B AD	35.1	0	61	0	1	1	1	2	2	B1-10	0	1	1	1	0	1	1	0	0	1	0	0	0	0	0	1	0	0	62.1	1.19	0	50.3	1.43	0
153	44.7	Type B AD	44.7	0	82	0	1	1	1	2	2	B3-7	1	1	3	1	2	1	0	0	0	0	0	0	0	0	0	0	0	0	86.3	0.85	0	62.8	1.12	0
154	38.7	Type B AD	38.7	0	59	0	1	1	1	2	2	B3-10	1	0	3	2	6	1	0	0	0	0	0	0	0	0	0	0	0	1	34.4	2	0	34.4	2	1
155	33.7	Type B IMH	33.7	1	77	0	2	2	2	2	2	B3-5	1	0	3	2	6	1	0	0	0	0	0	0	0	0	0	0	0	0	53.8	1	1	53.8	1	1
159	38	Type B IMH	38	0	36	0	2	2	2	1	2	B3-8	0	0	3	2	6	1	0	0	0	0	0	0	0	0	0	0	0	0	95.5	0.9	0	75.7	1.1	1
160	37.3	Type B AD	37.3	1	53	0	1	1	1	2	2	B3-9	1	1	3	1	2	0	0	0	0	0	0	0	0	1	1	0	1	0	98.8	0.63	0	102.6	0.61	0
164	35.3	Type B AD	35.3	0	56	0	1	1	1	2	2	B2-10	1	1	2	1	1	1	1	0	0	0	0	0	0	0	0	1	0	0	103	0.78	0	87.3	0.9	0
165	43.6	Type B IMH with PAU	43.6	0	70	0	4	2	2	3	3	B2-5	1	1	2	1	1	0	1	0	0	0	0	0	0	0	0	1	0	0	111.5	0.7	0	90.3	0.84	0
171	77.8	Type B IMH	77.8	0	68	0	2	2	2	2	2	B3-7	1	1	3	1	0	1	1	0	1	0	0	0	0	0	0	1	0	0	27.1	2.4	1	23.6	2.7	0
172	37.9	Type B IMH with PAU	37.9	1	71	0	4	2	2	2	2	B2-5	1	1	2	1	8	0	0	0	0	0	0	0	0	0	0	0	0	0	73.9	0.77	0	40.4	1.3	0
175	29.7	Healed type B AD/ Type B IMH	31.9	0	72	0	1	1	1	2	2	B2-5	0	0	2	2	6	1	2	0	0	0	0	0	0	0	0	1	0	0	46.4	1.49	1	46	1.5	1
176	42.5	Type B AD	42.5	1	66	0	1	1	1	3	3	B3-9	1	1	3	1	2	1	0	0	0	0	0	0	0	0	0	0	0	0	58.1	0.96	0	53	1.04	0
180	32.1	Type B AD	32.1	0	50	0	1	1	1	2	2	B3-6	0	1	3	1	2	0	1	0	0	0	0	0	0	0	0	1	0	0	88.2	0.91	0	79.1	1	0
187	37.9	Type B AD	39.4	0	45	0	1	1	1	3	3	B3-10	0	0	3	2	6	1	0	0	0	0	0	0	0	0	0	0	0	0	86.8	0.94	0	84.7	0.96	1
196	42.9	Type B IMH	42.9	1	84	0	2	2	2	2	2	B3-7	1	0	3	2	6	1	0	0	0	0	0	0	0	0	0	0	0	1	14.3	3.1	1	25.3	1.89	1
198	33	Type B AD	33	1	78	0	1	1	1	2	2	B3-9	0	1	3	1	2	0	0	0	0	0	0	0	0	0	0	0	0	0	88.2	0.65	0	67.4	0.82	0
204	39.6	Type B IMH	39.6	0	77	0	2	2	2	2	2	B3-5	1	1	3	1	2	0	1	0	0	1	0	0	0	0	0	1	0	0	48.3	1.42	1	58.7	1.2	0
208	34.8	PAU	34.8	0	57	0	2	2	#NULL!	2	2	B3-5	0	0	3	2	6	1	0	0	0	0	0	0	0	0	0	0	0	0	71.2	1.07	1	88.1	0.89	1
209	26.2	Type B AD	26.2	1	87	0	1	1	1	2	2	B3-7	0	0	3	2	6	1	0	0	0	0	0	0	0	0	0	0	0	1	39.8	1.27	0	39.1	1.29	1
215	35.4	Type B AD	39.8	0	39	0	1	1	1	2	2	B2-8	0	1	2	1	8	1	0	0	0	0	0	0	0	0	0	0	0	0	63.1	1.27	0	30.4	2.39	0
219	77.1	Type B AD with aneurysmal change	77.1	1	69	0	1	1	1	2	2	B2-10	1	1	2	1	2	1	0	0	0	0	0	0	0	0	0	0	0	0	75.5	0.76	0	50.8	1.07	0
222	44.6	Type B AD	47.2	1	55	0	1	1	1	2	2	B1-9	1	0	1	2	6	1	0	0	0	0	0	0	0	0	1	0	1	0	86.9	0.7	0	86.9	0.7	0
223	37.1	Type B AD	33.1	1	43	0	1	1	1	2	2	B2-10	1	1	2	1	8	1	0	0	0	0	0	0	0	0	0	0	0	0	26.6	2.04	1	22.7	2.34	0
230	37.8	Type B AD	37.8	1	68	0	1	1	1	2	2	B3-11	1	1	3	1	2	0	0	0	0	0	0	0	0	0	0	0	0	0	63.1	0.89	0	63.9	0.88	0
234	30.9	Type B AD	39.1	1	56	0	1	1	1	2	2	B2-10	0	1	2	1	2	1	0	0	0	0	0	0	0	0	0	0	0	0	66.5	0.88	0	75.3	0.79	0
235	40.6	Type B IMH with PAU	40.6	0	78	0	4	2	2	1	2	B3-7	1	0	3	2	6	1	0	0	0	0	0	0	0	0	0	0	0	1	39.2	1.7	0	33.6	1.94	1
236	56.4	Type B AD with TAA	62.8	0	60	0	1	1	1	2	2	B3-5	1	1	3	1	2	1	1	0	0	0	0	0	0	0	0	1	0	0	71.3	1.06	0	73.7	1.03	0
238	35	Type B AD	40.1	0	62	0	1	1	1	2	2	B3-10	1	1	3	1	3	1	0	0	0	0	0	0	0	0	0	0	0	0	112.4	0.71	0	120.2	0.67	0
243	43.3	Type B AD	38	1	88	0	1	1	1	2	2	B3-10	0	1	3	1	2	1	0	0	0	0	0	0	0	0	0	0	0	0	81.7	0.68	0	75.2	0.73	0
244	43.3	Type B IMH	43.3	0	80	0	2	2	2	2	2	B3-9	1	1	3	1	2	0	2	0	0	0	0	0	0	0	0	1	0	0	114.1	0.67	0	95.8	0.78	0
245	42.2	Type B AD	44.1	0	57	0	1	1	1	1	2	B3-8	1	0	3	2	6	1	1	0	0	0	0	0	0	0	0	1	0	0	92.9	0.85	0	84.8	0.92	1
246	38.3	Type B AD	38.3	0	50	0	1	1	1	2	2	B2-11	1	1	2	1	1	0	1	0	0	0	0	0	0	0	0	1	0	0	36.8	1.94	1	30.6	2.28	0
247	32.7	Type B IMH with PAU	32.7	1	90	0	4	2	2	2	2	B3-7	1	1	3	1	2	1	0	0	0	0	0	0	0	0	0	0	0	0	103.8	0.55	0	78.6	0.7	0
251	35.8	Type B IMH with PAU	35.8	1	58	0	4	2	2	2	2	B1-8	1	1	1	1	2	1	0	0	1	0	0	0	0	0	0	0	0	0	46.1	1.2	1	44.4	1.24	0
252	36.7	Type B IMH	36.7	1	47	0	2	2	2	1	2	B3-8	1	1	3	1	2	0	0	0	0	0	0	0	0	0	0	0	1	0	103.2	0.62	0	94.3	0.67	0
253	48.9	Type B IMH	48.9	0	93	0	2	2	2	2	2	B2-4	1	1	2	1	2	1	0	0	0	0	0	0	0	0	0	0	0	0	44.4	1.48	1	42.7	1.53	0
259	58.3	Type B AD	56.6	0	23	0	1	1	1	2	2	B3-9	1	1	3	1	2	0	1	0	0	0	0	0	0	0	1	1	1	0	137.5	0.71	0	83	1.1	0
262	33.9	Type B IMH	33.9	1	54	0	2	2	2	2	2	B3-8	1	1	3	1	2	1	0	0	0	0	0	0	0	0	0	0	0	0	74.7	0.8	0	110.5	0.57	0
266	39.7	Type B IMH with PAU	39.7	0	72	0	4	2	2	2	2	B3-9	1	1	3	1	1	1	0	0	0	0	0	0	0	0	0	0	0	0	55.7	1.27	1	47.1	1.47	0
267	45.4	PAU	45.4	1	82	0	3	2	#NULL!	3	3	B3-4	0	1	3	1	3	1	0	0	0	0	0	0	0	0	0	0	0	0	56.3	0.95	1	50.2	1.05	0
269	38.5	Type B IMH with PAU	38.5	0	85	0	4	2	2	2	2	B3-8	1	1	3	1	5	0	0	0	0	1	0	0	0	0	0	0	0	0	63	1.11	0	52.9	1.29	0
270	56.2	Type B AD with infra-renal AAA	56.2	0	58	0	1	1	1	3	3	B3-9	1	1	3	1	2	1	0	0	0	0	0	0	0	0	0	0	0	0	105.3	0.76	0	99.3	0.8	0
271	38.6	Type B AD	38.6	0	62	0	1	1	1	3	3	B3-8	0	1	3	1	2	1	1	0	0	1	0	0	0	0	0	1	0	0	65.8	1.13	0	5104	1.4	0
275	38.8	Type B AD	38.8	0	42	0	1	1	1	2	2	B3-10	1	1	3	1	2	1	1	0	0	0	0	0	0	0	0	1	0	0	110.8	0.77	0	85.9	0.96	0
277	#NULL!	Type B IMH	#NULL!	0	53	0	2	2	2	3	3	B3-8 (from OP note)	0	1	3	1	2	0	1	0	0	0	0	0	0	0	0	1	0	0	93	0.86	0	90.6	0.88	0
278	37.8	Type B IMH with PAU	37.8	0	75	0	4	2	2	2	2	B3-10	1	1	3	1	2	1	0	0	0	0	0	0	0	0	0	0	0	0	57.4	1.23	1	61.4	1.16	0
281	33.7	Type B AD	30.1	0	69	0	1	1	1	2	2	B3-11	0	1	3	1	2	1	2	0	0	0	1	0	0	1	0	1	0	0	144.7	0.56	0	94.5	0.81	0
284	40.4	Type B AD	40.4	0	61	0	1	1	1	3	3	B3-10	1	1	3	1	2	0	0	0	0	0	0	0	0	0	0	0	0	0	60.4	1.32	1	66.8	1.21	0
285	38	PAU	33.6	0	76	0	3	2	#NULL!	3	3	B2-4	0	1	2	1	2	0	1	0	0	0	0	1	0	0	0	1	0	0	#NULL!	#NULL!	0	#NULL!	#NULL!	0
287	36.3	Type B AD	36.3	0	53	0	1	1	1	2	2	B3-7	1	1	3	1	2	1	1	0	0	0	0	0	0	0	0	1	0	0	45.4	1.6	1	62.1	1.22	0
290	34	Type B AD	42.3	0	67	0	1	1	1	2	2	B2-11	1	1	2	1	2	1	0	0	0	0	0	0	0	0	0	0	0	0	65.4	1.12	0	48.9	1.44	0
291	38.6	Type B IMH -> Type B AD	37.9	0	57	0	2	2	2	3	3	B3-3	0	1	3	2	2	1	1	0	0	0	0	0	0	0	0	1	0	0	63	1.19	0	51.4	1.42	1
293	35.3	Type B AD	41.8	0	48	0	1	1	1	3	3	B3-10	1	1	3	1	2	1	1	0	0	0	0	0	0	0	0	1	0	0	69.3	1.13	0	36	1.99	0
294	40.9	Type B AD	40.9	1	65	0	1	1	1	2	2	B3-9	1	1	3	1	2	1	0	0	0	0	0	0	0	0	0	0	0	0	100.3	0.6	0	84	0.7	0
295	35.9	Type B AD s/p F-F bypass in Japan	41.5	0	53	0	1	1	1	2	2	B3-10	1	0	3	2	6	0	1	0	0	0	0	0	0	0	0	1	0	0	70	1.1	0	70	1.1	1
300	33	Type B AD	43.4	0	70	0	1	1	1	2	2	B3-9	1	1	3	1	2	1	0	0	0	0	0	0	0	0	0	0	0	0	53.2	1.33	1	50.1	1.4	0
301	30.1	Type B AD	38.8	0	59	0	1	1	1	1	2	B3-9	0	0	3	2	6	0	0	0	0	0	0	0	0	0	0	0	0	0	93.5	0.84	0	125.7	0.65	1
306	29.8	Type B AD	34.6	0	49	0	1	1	1	1	2	B3-5	0	1	3	1	2	1	0	0	0	0	0	0	0	0	0	0	0	0	75.9	1.04	0	58.2	1.31	0
308	35.7	Type B IMH with PAU	42.8	0	59	0	4	2	2	3	3	B3-5	1	1	3	1	2	1	1	0	0	0	0	0	0	1	0	1	0	0	74.8	1.02	0	60.2	1.23	0
310	33.1	Type B AD	33.1	1	62	0	1	1	1	2	2	B5-5	0	1	5	2	4	1	0	1	1	0	0	0	0	0	0	0	0	1	47.8	1.15	0	55.5	1.01	1
311	40.8	PAU	35.2	1	79	0	3	2	#NULL!	2	2	B4-4	0	1	4	1	3	1	0	0	1	0	0	0	0	0	0	0	0	0	44.6	1.17	1	52.3	1.02	0
313	29.4	Type B AD	29.4	1	51	0	1	1	1	2	2	B2-10	0	1	2	1	3	0	0	0	0	0	0	0	0	0	0	0	0	0	81.5	0.75	0	88.2	0.7	0
318	39.4	Type B AD	39.4	1	60	0	1	1	1	2	2	B1-11	0	1	1	1	8	1	0	0	0	0	0	0	0	0	0	0	0	0	36.3	1.47	1	19.2	2.55	0
321	36.3	Type B AD	36.3	0	61	0	1	1	1	2	2	B5-5	0	1	5	2	4	1	1	0	0	0	0	0	0	1	0	1	0	0	64	1.16	0	#NULL!	#NULL!	1
322	35.4	Type B IMH	35.4	1	69	0	2	2	2	3	3	B1-8	0	0	1	2	6	1	0	0	0	0	0	0	0	0	0	0	0	0	88.8	0.66	0	#NULL!	#NULL!	1
325	40.9	Type B AD	40.9	0	45	0	1	1	1	2	2	B3-9	1	1	3	1	1	0	0	0	1	0	0	1	0	0	0	0	0	1	#NULL!	#NULL!	0	#NULL!	#NULL!	0
328	35	Type B AD	39.2	0	47	0	1	1	1	2	2	B3-11	1	1	3	1	2	0	1	0	1	0	0	0	0	0	0	1	0	0	69.6	1.13	0	48.7	1.54	0
329	39.9	Type B IMH with RCIA aneurysm	39.9	0	62	0	2	2	2	2	2	B3-9	1	1	3	1	3	1	1	0	0	0	0	0	0	0	0	1	0	0	75.7	1	0	67.1	1.11	0
335	34.3	Type B IMH with PAU	34.3	0	74	0	4	2	2	3	3	B3-5	1	1	3	1	3	0	1	0	0	0	0	0	0	0	0	1	0	0	84.7	0.88	0	86.9	0.86	0
337	47.3	Type B AD	47.3	0	79	0	1	1	1	2	2	B3-8	1	1	3	1	8	1	0	0	1	0	0	0	0	0	0	0	0	0	61.3	1.15	0	27	2.34	0
338	42.4	Type B AD	42.4	0	61	0	1	1	1	2	2	B3-9	1	1	3	1	3	1	1	0	0	0	0	0	0	0	0	1	0	0	27.1	2.44	1	28.5	2.34	0
339	38.9	Type B IMH with PAU	38.9	0	55	0	4	2	2	2	2	B3-7	1	1	3	1	2	1	0	0	0	0	0	0	0	0	0	0	0	0	119	0.69	0	85.4	0.92	0
345	29.3	PAU	34.1	0	73	0	3	2	#NULL!	1	2	B2-3, B9-9	0	1	2	1	0	1	2	0	0	1	1	0	0	0	0	1	0	0	63.6	1.13	0	40	1.69	0
