# Supplementary material for: Initial aortic repair versus medical therapy for early uncomplicated type B dissections
Source: PLoS One. 2025 Mar 20;20(3):e0319561. doi: 10.1371/journal.pone.0319561 (PMC11957770; doi:10.1371/journal.pone.0319561)
Supplement: S2 Data — (XLSX) [file pone.0319561.s007.xlsx]

## Sheet: Dissection study 20230401(136 C
CaseNum	Marfan	ESRD	Diagnosis	OperationProcedure	RefineTypeA	Group (1: TBAD, 2: IMH, 3: PAU, 4: IMH + PAU)	Atypical (1: Group 1, 2: Group 2-4)	Atypical2 (1: Group 1, 2: Group 2&4)	Sex	Age	SymptomYear	Classfication	Malperfusion	MalperfusionPost	Year	Acuity (1: Hyperacute,2: Acute, 3: Subacute, 4: Acute on chronic, 5: Chronic)	Risky	ExpandRisky	Risky1	RiskyDetail (0: aortic diameter > 45mm, 1: hematoma thickness>10mm, 2: bloody pleural effusion, 3: FID, 4: PAU, 5: Refractory pain, 6: radiographic malperfusion, 7: aortic diameter > 40mm, 8: false lumen diameter > 22mm)	XrayMalperfusion	PAU	TaortaDPre	AaortaDpre	PLevel	SymToOP	OPcategroy	EorLateManagement	Planding	Dlanding	CPB	Opensurgery	Spinaldrain	TAAstentnumber	Baremetalstent	Brand	MACEearly	Mortality30 day	RetroA	Earlyendoleak	Earlyendotype	Reintervention30	Earlystroke	NeuroEventDetail	Neuroevent	EarlySCinfarction	Sternotomy	CKD	DifferCrea
3	0	0	Type B IMH		0	2	2	2	1	70	2010	B3-8	0	0	2018	1	0	0	0		0	0	31.3	21.8	3	#NULL!	0	2	6		0	0	0	0	0	0	0	0	0	0	0	0	0	0	0	0	0	2	0
20	0	0	Type B AD	-	0	1	1	1	1	45	2017	B2-10	0	0	2021	1	0	0	0		0	0	29.8	28.1	2	#NULL!	0	2	6		0	0	0	0	0	0	0	0	0	0	0	0	0	0	0	0	0	1	0.02
25	0	0	Type B IMH	TAA stent	0	2	2	2	0	63	2012	B3-5	0	0	2012	1	1	1	0	4+7	0	1	34.1	25.2	3	84	1	1	2	zone 5	0	0	0	2	0	3	0	0	0	0	0	0	0	0	0	0	0	3	-0.26
28	0	0	Type B IMH	TAA stent + LSCA stent	0	2	2	2	1	63	2014	B3-10	0	0	2005	3	1	1	0	1	0	0	32.1	28	3	18	1	1	2	zone 4	0	0	0	1	0	2	0	0	0	0	0	0	0	0	0	0	0	3	-0.05
35	0	0	Type B IMH with TID	-	0	2	2	2	1	64	2016	B3-9	0	0	2020	2	0	1	0		0	0	35.6	28.1	3	#NULL!	0	2	6		0	0	0	0	0	0	0	0	0		-	0	0	-	0	0	0	2	0.03
38	0	0	Type B AD	TAA stent + C-S bypass + LCCA stenting	0	1	1	1	0	63	2019	B3-9	0	0	2019	3	1	1	0	6+7+8	1	0	45.5	42	3	58	1	1	1	zone 5	0	0	0	2	0	3	0	0	0	0	0	0	0	0	0	0	0	3	0.02
41	0	0	Type B IMH with TID	TAA stent	0	2	2	2	1	47	2007	B3-9	0	0	2007	2	1	1	0	1+2	0	0	33.4	26.7	3	5	1	1	2	zone 5	0	0	0	1	0	1	0	0	0	0	0	0	0	0	0	0	0	1	0.1
54	0	0	Type B IMH	-	0	2	2	2	0	79	2018	B3-5	0	0	2018	1	0	0	0		0	0	39.3	34.6	3	#NULL!	0	2	6		0	0	0	0	0	0	0	0	0		-	0	0	0	0	0	0	3	0.15
57	0	0	Type B IMH with PAU	-	0	4	2	2	1	54	2016	B3-5	0	0	2016	1	0	0	0	4	0	1	30.5	27	3	#NULL!	0	2	6		0	0	0	0	0	0	0	0	0		-	0	0	0	0	0	0	2	-0.1
59	0	0	Type B AD	TAA stent + bare stent graft	0	1	1	1	0	46	2016	B3-10	1	1	2016	2	1	1	0	6	1	0	29.6	26.8	3	6	1	1	3	zone 9	0	0	0	1	2	1	0	0	0	0	0	0	0	0	0	0	0	2	0.03
62	1	0	Type B IMH	-	0	2	2	2	1	41	2020	B3-8	0	0	2020	1	1	1	0	1	0	0	35.4	31.5	3	#NULL!	0	2	6		0	0	0	0	0	0	0	0	0		-	0	0	0	0	0	0	1	0.11
64	0	0	Type B IMH with PAU	Total arch replacement + frozen elephant trunk + TAA stent	0	4	2	2	0	67	2014	B2-5	0	0	2014	2	1	1	0	1+4	0	1	34.4	24.2	2	12	1	1	8	zone 4	1	1	0	1	0	2	0	0	0	0	0	0	0	0	0	0	1	3	0.43
65	0	0	Type B IMH with PAU + SMA dissection	TAA stent + LSCA chimney	0	4	2	2	0	73	2015	B3-5	0	0	2015	3	1	1	0	1+4+7	0	1	39.3	28.5	3	25	1	1	2	zone 4	0	0	0	1	0	2	1	0	0	0	0	0	1	1 (facial palsy, Rankin:1) embolic stroke	1	0	0	3	-0.12
68	0	0	Type B IMH with PAU	TAA stent + LCCA chimney + periscope of LSCA	0	4	2	2	0	86	2018	B3-9	0	0	2018	2	1	1	0	2+4	0	1	36.4	30.6	3	14	1	1	1	zone 4	0	0	0	2	0	3	0	0	0	0	0	0	0	0	0	0	0	1	0.15
73	0	0	Type B IMH with PAU	-	0	4	2	2	1	89	2020	B3-10	0	0	2020	2	0	1	0	4	0	1	34.4	31.7	3	#NULL!	0	2	6		0	0	0	0	0	0	0	0	0		-	0	0	0	0	0	0	2	0.03
76	0	0	Type B IMH with PAU	TAA stent + TAA cuff stent	0	4	2	2	0	70	2020	B3-8	0	0	2020	2	1	1	0	4+7	0	1	36.9	44.6	3	9	1	1	2	zone 4	0	0	0	3	0	2	0	0	0	0	0	0	0	0	0	0	0	1	0.24
80	0	0	Type B AD	TAA stent + left C-S bypass + LCCA endowedge + LSCA embolization	0	1	1	1	0	56	2011	B3-7	0	0	2011	2	1	1	0	7+8	0	0	44.4	29.5	3	277	1	2	2	zone 5	0	0	0	2	0	1	0	0	0	0	0	0	0	0	0	0	0	2	0
84	0	0	Type B IMH with PAU	TAA stent + left C-S bypass	0	4	2	2	1	67	2012	B3-9	0	0	2012	3	1	1	0	0+1+4+7	0	1	42.4	36.2	3	42	1	1	2	zone 5	0	0	0	2	0	1	0	0	0	0	0	0	0	0	0	0	0	2	0.19
85	0	0	Type B AD	TAA stent	0	1	1	1	0	49	2006	B3-3	0	0	2007	2	1	1	0	7	0	0	41.4	26.7	3	21	1	1	2	zone 5	0	0	0	1	0	1	0	0	0	0	0	0	0	0	0	0	0	1	0.1
89	0	1	Type B AD	TAA stent + left C-S bypass + LSCA embolization	0	1	1	1	0	48	2019	B3-5	0	0	2019	2	1	1	0	8	0	0	38.4	25.2	3	14	1	1	2	zone 5	0	0	0	2	0	3	0	0	0	0	0	0	0	0	0	0	0	5	#NULL!
92	0	0	Type B AD with aneurysmal change	TAA stent	0	1	1	1	1	72	2012	B3-10	0	0	2012	2	1	1	0	7+8	0	0	55.3	28.9	3	20	1	1	3	zone 5	0	0	0	2	0	2	0	0	0	0	0	0	0	0	0	0	0	2	0.47
94	0	0	Type B IMH	-	0	2	2	2	0	52	2016	B3-7	0	0	2016	2	0	0	0		0	0	35.5	23.3	3	#NULL!	0	2	6		0	0	0	0	0	0	0	0	0		-	0	0	0	0	0	0	3	0.06
100	0	0	Type B AD	TAA stent + left C-S bypass + left thoracostomy	0	1	1	1	0	70	2014	B3-11	0	0	2014	2	1	1	0	7+8	0	0	40.6	43.3	3	10	1	1	2	zone 9	0	0	0	1	2	1	0	0	0	1	2	0	0	0	0	0	0	3	0.01
101	0	0	Type B IMH	-	0	2	2	2	0	75	2020	B3-7	0	0	2020	2	1	1	0	1	0	0	39	36.1	3	#NULL!	0	2	6		0	0	0	0	0	0	0	0	0		-	0	0	0	0	0	0	3	-0.06
104	0	0	Type B AD	TAA stent + C-S bypass	0	1	1	1	0	50	2009	B3-9	1	1	2009	2	1	1	0	6+8	1	0	37.9	30.2	3	9	1	1	2	zone 5	0	0	0	1	0	1	0	0	0	0	0	0	0	0	0	0	0	3	0.26
105	0	0	Type B AD	TAA stent + left C-S bypass + LCCA chimney	0	1	1	1	1	55	2012	B3-9	0	0	2012	2	1	1	0	6+7+8	1	0	37.1	29.2	3	72	1	1	2	zone 5	0	0	0	2	0	1	0	0	0	0	0	0	0	0	0	0	0	1	0.05
111	0	0	Type B AD	TAA stent + Bil C-S bypass + LSCA stenting + embolization of LSCA orrifice & RSCA	0	1	1	1	1	57	2019	B3-10	0	0	2019	3	1	1	0	7+8	0	0	42.3	31	3	109	1	2	1	zone 5	0	0	0	2	0	2	0	0	0	0	0	0	0	0	0	0	0	2	-0.24
114	1	0	Type B AD	TAA stent + left C-S bypass + LSCA embolization + innominate artery stent	0	1	1	1	1	40	2018	B3-9	0	0	2018	2	1	1	0	8	0	0	30.2	22.8	3	24	1	1	2	zone 5	0	0	0	3	0	2	0	0	0	0	0	0	0	0	0	0	0	3	0.02
126	0	0	Type B IMH	TAA stent + left C-S bypass + bare stent	0	2	2	2	0	47	2015	B3-7	0	0	2015	2	0	0	0		0	0	31.4	34.3	3	8	1	1	2	zone 5	0	0	0	1	1	1	0	0	0	0	0	0	0	0	0	0	0	1	0.17
130	0	0	Type B AD	TAA stent + left C-S bypass + aortic bare stent	0	1	1	1	0	47	2017	B3-10	0	0	2017	2	1	1	0	7+8	0	0	40.6	38.2	3	5	1	1	2	zone 9	0	0	0	2	2	1	0	0	0	1	3	0	0	0	0	0	0	1	0.28
136	0	0	Type B IMH with PAU	TAA stent + C-S bypass	0	4	2	2	0	69	2012	B3-7	0	0	2012	2	0	0	0	4	0	1	39.6	33.4	3	14	1	1	2	zone 4	0	0	0	2	0	2	0	0	0	0	0	0	0	0	0	0	0	3	-0.04
137	0	0	Type B IMH with PAU	TAA stent + left C-S bypass	0	4	2	2	1	55	2013	B3-10	0	0	2013	2	1	1	0	4+7	0	1	31.5	26.1	3	12	1	1	2	zone 5	0	0	0	1	0	1	0	0	0	0	0	0	0	0	0	0	0	1	0.15
139	0	0	Type B AD	TAA stent	0	1	1	1	1	53	2019	B3-9	0	0	2019	1	0	0	0		0	0	27.9	23.8	3	10	1	1	3	zone 5	0	0	0	2	0	2	0	0	0	0	0	0	0	0	0	0	0	2	-0.11
144	0	0	Type B AD	TAA stent + left C-S bypass	0	1	1	1	1	60	2014	B3-11	0	0	2014	3	1	1	0	8	0	0	31.2	27.2	3	41	1	1	3	zone 6	0	0	0	2	0	3	0	0	0	0	0	0	0	0	0	0	0	3	-0.08
148	1	0	Type B AD	-	0	1	1	1	1	38	2017	B3-10	0	0	2017	1	0	0	0		0	0	27.5	26.1	3	#NULL!	0	2	6		0	0	0	0	0	0	0	0	0	0	0	0	0	0	0	0	0	1	-0.09
151	0	0	Type B AD	AsAo banding + arch debranching + left C-S bypass + TAA stent	0	1	1	1	0	61	2014	B1-10	0	0	2014	2	0	0	0		0	0	32.9	27.3	1	2	1	1	0	zone 8	0	1	0	2	0	1	0	0	0	0	0	0	0	0	0	0	1	2	0.24
153	0	0	Type B AD	TAA stent + endowedge of LSCA	0	1	1	1	0	82	2013	B3-7	0	0	2013	2	1	1	0	7	0	0	43.5	30.4	3	37	1	1	2	zone 5	0	0	0	2	0	1	0	0	0	0	0	0	0	0	0	0	0	2	0.27
154	0	0	Type B AD	-	0	1	1	1	0	59	2006	B3-10	0	0	2006	2	1	1	0	8	0	0	38.7	34	3	#NULL!	0	2	6		0	0	0	0	0	0	0	0	0	0	0	0	0	0	0	0	0	3	0
155	0	0	Type B IMH	-	0	2	2	2	1	77	2006	B3-5	0	0	2006	2	1	1	0	1	0	0	33.7	27.5	3	#NULL!	0	2	6		0	0	0	0	0	0	0	0	0	0	0	0	0	0	0	0	0	3	0
164	0	0	Type B AD	TAA stent + C-C bypass	0	1	1	1	0	56	2007	B2-10	0	0	2007	2	1	1	0	8	0	0	31.3	30.5	2	15	1	1	1	zone 5	0	0	0	1	0	1	0	0	0	0	0	0	0	0	0	0	0	1	0.12
172	0	0	Type B IMH with PAU	Total arch replacement + elephant trunk + TAA stent	0	4	2	2	1	71	2008	B2-5	0	0	2008	2	1	1	0	1+4	0	1	37.9	19.2	2	24	1	1	8	zone 5	1	1	0	1	0	1	1	0	0	0	0	1	1	1(MP: 2 -> 3, no sensory deficit) (Tarlov: 1-> 2)	1	0	1	2	0.53
176	0	0	Type B AD	TAA stent	0	1	1	1	1	66	2008	B3-9	0	0	2008	3	1	1	0	6+7+8	1	0	37.1	27.2	3	36	1	1	2	zone 5	0	0	0	1	0	1	0	0	0	1	2	0	0	0	0	0	0	3	0.08
180	0	0	Type B AD	TAA stent	0	1	1	1	0	50	2008	B3-6	0	0	2008	2	0	0	0		0	0	31.1	24.2	3	26	1	1	2	zone 5	0	0	0	1	0	1	0	0	0	0	0	0	0	0	0	0	0	2	0.09
187	0	0	Type B AD	-	0	1	1	1	0	45	2008	B3-10	0	0	2008	3	0	0	0		0	0	38.2	34.6	3	#NULL!	0	2	6		0	0	0	0	0	0	0	0	0	0	0	0	0	0	0	0	0	2	0.02
204	0	0	Type B IMH	TAA stent + LSCA chimney	0	2	2	2	0	77	2017	B3-5	0	0	2017	2	1	1	0	1+4	0	1	39.6	31.5	3	30	1	1	2	zone 5	0	0	0	2	0	1	0	0	0	0	0	0	0	0	0	0	0	3	-0.22
208	0	0	PAU	-	0	2	2	#NULL!	0	57	2010	B3-5	0	0	2010	2	0	1	0		0	0	33.9	21.1	3	#NULL!	0	2	6		0	0	0	0	0	0	0	0	0	0	0	0	0	0	0	0	0	2	-0.18
209	0	0	Type B AD	-	0	1	1	1	1	87	2019	B3-7	0	0	2019	2	0	0	0		0	0	26.2	24.5	3	#NULL!	0	2	6		0	0	0	0	0	0	0	0	0	0	0	0	0	0	0	0	0	3	0.02
215	0	0	Type B AD	hemi-arch repair + elephant trunk + TAA stent + LSCA embolization	0	1	1	1	0	39	2011	B2-8	0	0	2011	2	0	0	0		0	0	39.8	33.2	2	16	1	1	8	zone 5	1	1	0	1	0	2	0	0	0	0	0	0	0	0	0	0	1	2	1.12
222	1	0	Type B AD	-	0	1	1	1	1	55	2018	B1-9	0	0	2018	2	1	1	0	7+8	0	0	43.3	28.8	1	#NULL!	0	2	6		0	0	0	0	0	0	0	0	0	0	0	0	0	0	0	0	0	2	0
230	0	0	Type B AD	TAA + LSCA chimney + REIA stent grafting	0	1	1	1	1	68	2019	B3-11	1	4	2019	2	1	1	0	6+8	1	0	37.4	27	3	0	1	1	2	zone 5	0	0	0	3	0	2	0	0	0	0	0	0	0	0	0	0	0	2	-0.01
234	0	0	Type B AD	TAA stent + left C-S bypass	0	1	1	1	1	56	2012	B2-10	0	0	2012	2	0	0	0		0	0	39.1	29	2	69	1	1	2	zone 5	0	0	0	2	0	1	0	0	0	1	2	0	0	0	0	0	0	2	-0.09
236	0	0	Type B AD with TAA	TAA stent + left C-S bypass + LSCA embolization	0	1	1	1	0	60	2012	B3-5	0	0	2012	2	1	1	0	7+8	0	0	61.5	32	3	23	1	1	2	zone 5	0	0	0	2	0	1	0	0	0	0	0	0	0	0	0	0	0	2	-0.03
238	0	0	Type B AD	TAA stent	0	1	1	1	0	62	2020	B3-10	0	0	2020	2	1	1	0	7	0	0	38.6	34.2	3	23	1	1	3	zone 5	0	0	0	1	0	2	0	0	0	0	0	0	0	0	0	0	0	1	-0.04
244	0	0	Type B IMH	TAA stent	0	2	2	2	0	80	2013	B3-9	0	0	2013	2	1	1	0	1+7	0	0	43.3	35.8	3	15	1	1	2	zone 5	0	0	0	1	0	1	0	0	0	0	0	0	0	0	0	0	0	1	0.11
246	0	0	Type B AD	TAA stent + left C-S bypass (Medtronic 前面是 bare stent)	0	1	1	1	0	50	2013	B2-11	0	0	2013	2	1	1	0	8	0	0	35.4	27	2	14	1	1	1	zone 5	0	0	0	2	0	3	0	0	0	0	0	0	0	0	0	0	0	3	0.34
251	0	0	Type B IMH with PAU	TAA stent	0	4	2	2	1	58	2020	B1-8	0	0	2021	2	0	0	0	4	0	1	33.7	29.2	1	19	1	1	2	zone 5	0	0	0	1	0	2	0	0	0	0	0	0	0	0	0	0	0	3	0.04
252	0	0	Type B IMH	TAA stent + RSCA chimney	0	2	2	2	1	47	2018	B3-8	0	0	2018	1	1	1	0	1	0	0	32.5	27.1	3	3	1	1	2	zone 5	0	0	0	2	0	2	0	0	0	0	0	0	0	0	0	0	0	1	0.05
259	1	0	Type B AD	TAA stent	0	1	1	1	0	23	2018	B3-9	0	0	2018	2	1	1	0	7+8	0	0	54.9	26.4	3	4	1	1	2	zone 9	0	0	1	3	0	2	1	0	0	0	0	1	0	1 (decreased lower limb muscle power, MP: 1-2)	1	1	0	1	0.39
262	0	0	Type B IMH	TAA stent + left C-S bypass + LSCA coil embolization	0	2	2	2	1	54	2014	B3-8	0	0	2014	2	1	1	0	1	0	0	33.9	27.6	3	18	1	1	2	zone 5	0	0	0	2	0	3	0	0	0	0	0	0	0	0	0	0	0	2	-0.23
270	0	0	Type B AD with infra-renal AAA	TAA stent + left C-S bypass + LSCA coil embolization + AAA stent	0	1	1	1	0	58	2014	B3-9	0	0	2014	3	1	1	0	7+8	0	0	31.6	52.5	3	53	1	1	2	zone 1	0	0	0	1	2	1	0	0	0	1	2	0	0	0	0	0	0	1	0.04
271	0	0	Type B AD	TAA stent + left C-S bypass + LSCA plug embolization + LSCA stent + SMA thrombectomy and stenting	0	1	1	1	0	62	2014	B3-8	0	0	2015	3	0	0	0		0	0	36.5	29.9	3	19	1	1	2	zone 5	0	0	0	3	0	2	0	0	0	1	1b	0	0	0	0	0	0	2	0.27
275	0	0	Type B AD	TAA stent + bare stent	0	1	1	1	0	42	2015	B3-10	0	0	2015	2	1	1	0	6+8	1	0	38.8	29	3	15	1	1	2	zone 9	0	0	0	1	2	1	0	0	0	1	2	0	0	0	0	0	0	1	0.19
277	0	0	Type B IMH	TAA stent + left C-S bypass + bare stent	0	2	2	2	0	53	2015	B3-8 (from OP note)	0	0	2015	3	0	0	0		0	0	#NULL!	#NULL!	3	29	1	1	2	zone 9	0	0	0	1	2	1	0	0	0	0	0	0	0	0	0	0	0	1	0.02
278	0	0	Type B IMH with PAU	TAA stent + bare stent	0	4	2	2	0	75	2015	B3-10	0	0	2015	2	1	1	0	1+4	0	1	37.8	29.9	3	8	1	1	2	zone 5	0	0	0	1	1	1	0	0	0	1	2	0	0	0	0	0	0	3	-0.07
284	0	0	Type B AD	TAA stent + left C-S bypass + bare stent	0	1	1	1	0	61	2015	B3-10	1	4	2015	3	1	1	0	6+7+8	1	0	39	31	3	43	1	1	2	zone 9	0	0	0	2	2	1	0	0	0	0	0	0	0	0	0	0	0	2	-0.11
287	0	0	Type B AD	TAA stent + bare stent + LCCA endowedge	0	1	1	1	0	53	2015	B3-7	0	0	2015	2	1	1	0	8	0	0	33.5	32	3	0	1	1	2	zone 6	0	0	0	1	1	1	0	0	0	0	0	0	0	0	0	0	0	3	-0.38
290	0	0	Type B AD	TAA stent + LSCA chimney + SMA stent + bare metal stent	0	1	1	1	0	67	2017	B2-11	0	0	2017	2	1	1	0	7	0	0	41.2	28.6	2	14	1	1	2	zone 9	0	0	0	2	2	1	0	0	0	0	0	0	0	0	0	0	0	2	0.32
291	0	0	Type B IMH -> Type B AD	TAA stent + LSCA chimney stent	0	2	2	2	0	57	2016	B3-3	0	0	2017	3	1	1	0	1	0	0	37.9	28.9	3	423	1	2	2	zone 5	0	0	0	1	0	2	0	0	0	0	0	0	0	0	0	0	0	2	0.23
293	0	0	Type B AD	TAA stent + fenestration for left subclavian artery + Aortic bare stenting	0	1	1	1	0	48	2016	B3-10	0	0	2016	3	1	1	0	7+8	0	0	39	36.7	3	57	1	1	2	zone 9	0	0	0	1	2	1	0	0	0	0	0	0	0	0	0	0	0	2	0.86
295	0	0	Type B AD s/p F-F bypass in Japan	-	0	1	1	1	0	53	2018	B3-10	0	0	2018	2	1	1	0	7+8	0	0	41.5	35.4	3	#NULL!	0	2	6		0	0	0	0	0	0	0	0	0	0	0	0	0	0	0	0	0	2	0
300	0	0	Type B AD	TAA stent + LCCA stent + LSCA chimney	0	1	1	1	0	70	2016	B3-9	0	0	2016	2	1	1	0	7	0	0	43.4	37	3	16	1	1	2	zone 5	0	0	0	2	0	2	0	0	0	0	0	0	0	0	0	0	0	3	0.07
301	0	0	Type B AD	-	0	1	1	1	0	59	2016	B3-9	0	0	2016	1	0	0	0		0	0	38.8	27.6	3	#NULL!	0	2	6		0	0	0	0	0	0	0	0	0	0	0	0	0	0	0	0	0	1	-0.19
306	0	0	Type B AD	TAA stent + left C-S bypass + LSCA embolization	0	1	1	1	0	49	2017	B3-5	0	0	2017	1	0	0	0		0	0	30.9	24	3	8	1	1	2	zone 5	0	0	0	2	0	2	0	0	0	0	0	0	0	0	0	0	0	2	0.27
308	0	0	Type B IMH with PAU	TAA stent + left C-S bypass + LSCA embolization	0	4	2	2	0	59	2021	B3-5	0	0	2021	3	1	1	0	4+7	0	1	42.8	27.3	3	59	1	1	2	zone 5	0	0	0	2	0	2	0	0	0	0	0	0	0	0	0	0	0	2	0.21
310	0	0	Type B AD	TAA stent + PTA	0	1	1	1	1	62	2017	B5-5	0	0	2020	2	0	0	0		0	0	33.1	27.8	5	854	1	2	4	zone 5	0	0	0	2	0	3	0	0	0	0	0	0	0	0	0	0	0	3	-0.14
311	0	0	PAU	TEVAR (Mycotic pseudoaneurysm of TAA)	0	3	2	#NULL!	1	79	2017	B4-4	0	0	2018	2	1	1	0	1+7	0	0	35.2	17.5	4	24	1	1	3	zone 5	0	0	0	2	0	1	0	0	0	0	0	0	0	0	0	0	0	3	-0.15
313	0	0	Type B AD	TAA stent	0	1	1	1	1	51	2018	B2-10	0	0	2018	2	0	0	0		0	0	27.4	28.2	2	5	1	1	3	zone 5	0	0	0	1	0	2	0	0	0	0	0	0	0	0	0	0	0	2	-0.05
318	0	0	Type B AD	AsAo replacement + total arch + TAA stent	0	1	1	1	1	60	2018	B1-11	0	0	2018	2	0	0	0		0	0	37.9	34	1	1	1	1	8	zone 4	1	1	0	2	0	2	0	0	0	1	2	0	0	0	0	0	1	3	1.08
321	0	0	Type B AD	TAA stent	0	1	1	1	0	61	2018	B5-5	0	0	2019	2	0	0	0		0	0	36.3	28.5	5	138	1	2	4	zone 5	0	0	0	1	0	3	0	0	0	0	0	0	0	0	0	0	0	2	#NULL!
322	0	0	Type B IMH	-	0	2	2	2	1	69	2018	B1-8	0	0	2018	3	0	0	0		0	0	35.4	29.2	1	#NULL!	0	2	6		0	0	0	0	0	0	0	0	0	0	0	0	0	0	0	0	0	2	#NULL!
325	0	1	Type B AD	TAA stent + C-C-S bypass + LSCA embolization	0	1	1	1	0	45	2019	B3-9	0	0	2019	2	1	1	0	7+8	0	0	36.2	30.4	3	11	1	1	1	zone 5	0	0	0	2	0	2	0	0	0	0	0	0	0	0	0	0	0	5	#NULL!
328	0	0	Type B AD	TAA stent + left C-S bypass	0	1	1	1	0	47	2019	B3-11	0	0	2019	2	1	1	0	6+8	1	0	38.5	28.6	3	7	1	1	2	zone 5	0	0	0	2	0	3	0	0	0	0	0	0	0	0	0	0	0	2	0.41
329	0	0	Type B IMH with RCIA aneurysm	TAA stent + IBD insertion	0	2	2	2	0	62	2019	B3-9	0	0	2019	2	1	1	0	1	0	0	39.9	30.6	3	7	1	1	3	zone 5	0	0	0	2	0	3	0	0	0	0	0	0	0	0	0	0	0	2	0.11
335	0	0	Type B IMH with PAU	TAA stent	0	4	2	2	0	74	2020	B3-5	0	0	2020	3	0	0	0	4	0	1	34.3	26.3	3	20	1	1	3	zone 5	0	0	0	2	0	2	0	0	0	0	0	0	0	0	0	0	0	2	-0.02
337	0	0	Type B AD	Ascending aorta replacement + total arch + AVR + TAA stent	0	1	1	1	0	79	2020	B3-8	0	0	2020	2	1	1	0	7	0	0	42.5	33.8	3	19	1	1	8	zone 4	1	1	0	3	0	2	0	0	0	0	0	0	0	0	0	0	1	2	1.19
338	0	0	Type B AD	TAA stent	0	1	1	1	0	61	2021	B3-9	0	0	2021	2	1	1	0	7+8	0	0	40.7	30.9	3	5	1	1	3	zone 5	0	0	0	4	0	3	0	0	0	0	0	0	0	0	0	0	0	4	-0.1
339	0	0	Type B IMH with PAU	TAA stent	0	4	2	2	0	55	2021	B3-7	0	0	2021	2	0	1	0	4	0	1	38.9	33.7	3	9	1	1	2	zone 5	0	0	0	2	0	2	0	0	0	0	0	0	0	0	0	0	0	1	0.23
4	0	0	PAU	TEVAR + LSCA endowedge (PAU at proximal arch and distal arch: maybe subacute)	0	3	2	#NULL!	0	84	2014	B3-4	0	0	2018	2	0	1	0		0	0	38.5	33.4	3	15	1	1	3	zone 5	0	0	0	2	0	1	0	0	0	0	0	0	0	0	0	0	0	4	0.32
5	0	0	Type B IMH with PAU, TAA	TAA stent	0	4	2	2	0	90	2017	B3-5	0	0	2019	2	1	1	0	0+4+7	0	1	47.3	35	3	4	1	1	4	zone 5	0	0	0	3	0	2	1	1	1	0	0	0	0	0	0	0	0	2	0.9
10	0	0	Type B IMH	TAA stent + left C-S bypass + LSCA coil embolization	0	2	2	2	0	81	2011	B3-5	0	0	2019	1	1	1	0	1	0	0	44.8	38.8	3	298	1	2	2	zone 5	0	0	0	2	0	1	0	0	0	1	3	0	0	0	0	0	0	2	0.11
11	0	0	Type B AD	TAA stent + left C-S bypass + LSCA embolization	0	1	1	1	0	88	2014	B3-4	0	0	2019	3	0	0	0		0	0	35	27.3	3	27	1	1	2	zone 4	0	0	0	1	0	1	0	0	0	0	0	0	0	0	0	0	0	3	0.15
13	0	0	Type B IMH	-	0	2	2	2	0	75	2005	B3-5	0	0	2020	2	1	1	0	7	0	0	41.2	27.8	3	#NULL!	0	2	6		0	0	0	0	0	0	0	0	0	0	0	0	0	0	0	0	0	5	#NULL!
14	0	0	Type B AD	-	0	1	1	1	0	84	2013	B3-10	0	0	2020	2	0	0	0		0	0	31.2	25.2	3	#NULL!	0	2	6		0	0	0	0	0	0	0	0	0	0	0	0	0	0	0	0	0	3	-0.05
16	0	0	Type B AD	TAA stent + left C-S bypass + LSCA coil embolization	0	1	1	1	0	67	2007	B3-9	0	0	2020	2	1	1	0	7+8	0	0	45.1	39.6	3	3635	1	2	2	zone 5	0	0	0	2	0	2	0	0	0	1	3	0	0	0	0	0	0	2	0.24
19	0	0	Type B AD	TAA stent + LSCA fenestration	0	1	1	1	1	61	2021	B3-9	0	0	2021	2	1	1	0	7	0	0	40.1	26.3	3	48	1	1	2	zone 5	0	0	0	2	0	3	1	1	1	0	0	0	1	1 (Nomonic aphasia, left parietal & anterior temporal ischemic stroke)	1	0	0	1	-0.09
23	0	0	Type B IMH	-	0	2	2	2	0	83	2015	B3-8	0	0	2015	2	0	1	0		0	0	36.8	28.2	3	#NULL!	0	2	6		0	0	0	0	0	0	0	0	0	0	0	0	0	0	0	0	0	2	0.15
26	0	0	Type B AD	TAA stent + left C-S bypass + LSCA coil embolization	0	1	1	1	0	63	2010	B3-10	0	0	2014	2	1	1	0	7	0	0	55	30.6	3	214	1	2	2	zone 5	0	0	0	2	0	1	0	0	0	0	0	0	0	0	0	0	0	2	0.27
32	0	0	Type B IMH with TAA	TAA stent + LSCA and LCCA coverage + C-C bypass	0	2	2	2	0	74	2008	B3-6 (B3-4 aneurysm)	0	0	2015	2	1	1	0	0+1+7	0	0	48.6	37.9	3	9	1	1	1	zone 5	0	0	1	2	0	1	0	0	0	0	0	0	0	0	0	0	0	2	0.1
36	0	0	Type B AD	TAA stent + bare stent	0	1	1	1	0	86	2014	B3-8	0	0	2014	2	0	0	0		0	0	36.8	33.4	3	10	1	1	2	zone 7	0	0	0	1	1	1	0	0	0	0	0	0	0	0	0	0	0	3	0.06
40	0	0	Type B IMH	-	0	2	2	2	0	80	2009	B4-5	0	0	2009	1	0	1	0		0	0	35.2	21.7	4	#NULL!	0	2	6		0	0	0	0	0	0	0	0	0		-	0	0	-	0	0	0	2	0.15
46	0	0	Type B AD with saccular aneurysm	TAA stent + LSCA embolization	0	1	1	1	0	87	2008	B3	0	0	2008	3	0	0	0		0	0	35	29.3	3	23	1	1	2	zone 4	0	0	0	1	0	1	0	0	0	0	0	0	0	0	0	0	0	2	0.04
50	0	0	Retrograde Type B AD	AAA cuff + right renal periscope stent + TAA stent + LSCA stent	0	1	1	1	0	90	2017	B3-8	0	0	2017	2	1	1	0	7	0	0	45.9	43.5	3	13	1	1	2	zone 5	0	0	1	3	0	2	0	0	0	0	0	0	0	0	0	0	0	3	-0.19
63	0	0	Type B AD with infrarenal AAA	TAAA stent + debranching visceral artery (celiac, SMA, bil renal, RCIA)	0	1	1	1	0	71	2006	B3-9	0	0	2007	3	1	1	0	7+8	0	0	43.4	40.1	3	51	1	1	5	zone 9	0	1	0	2	0	1	0	0	0	0	0	0	0	0	0	0	0	3	4.9
66	0	0	Type B AD	TAA stent + left C-S bypass + LCCA chimney + LSCA embolization	0	1	1	1	0	53	2020	B3-5	0	0	2020	2	1	1	0	7	0	0	41.1	29.9	3	8	1	1	1	zone 4	0	0	0	2	0	2	0	0	0	0	0	0	0	0	0	0	0	3	0.38
71	0	0	Type B AD	TAA stent + RCIA stent + LCIA to common hepatic artery bypass	0	1	1	1	1	66	2007	B3-9	1	1	2007	2	1	1	0	6+7+8	1	0	32.9	52.3	3	26	1	1	3	zone 6	0	1	0	2	0	1	0	0	0	1	3	0	0	0	0	0	0	2	0.8
79	0	0	Type B AD with PAU	TAA stent	0	3	2	#NULL!	1	53	2018	B4-5	0	0	2018	2	1	1	0	1+4	0	1	29.7	23.6	4	15	1	1	4	zone 5	0	0	0	3	0	3	1	0	0	0	0	0	1	1 (transient left leg weakness, Tarlov :2) MRI: C6-7 bulging disc	1	0	0	2	0.3
93	0	0	Type B AD with aneurysmal change	TAA stent	0	1	1	1	0	77	2008	B5-5	0	0	2008	3	1	1	0	7+8	0	0	27.5	24.3	5	62	1	1	3	zone 5	0	0	0	1	0	1	0	0	0	0	0	0	0	0	0	0	0	4	-0.17
95	0	0	Type B IMH with PAU	TAA stent	0	4	2	2	1	80	2018	B3-6	0	0	2018	2	1	1	0	0+1+4+7	0	1	52.8	27.8	3	16	1	1	2	zone 4	0	0	0	2	0	2	0	0	0	0	0	0	0	0	0	0	0	2	0
96	0	0	PAU	TAA stent + left C-S bypass + LSCA embolization + right subclavian to left carotid bypass	0	3	2	#NULL!	1	70	2013	B3-5	0	0	2013	2	1	1	0	7	0	0	43.4	26.4	3	20	1	1	1	zone 4	0	0	0	2	0	1	1	0	0	0	0	1	0	1 (T5~T7 spinal cord infarction)(Tarlov:4)	1	1	0	3	0.18
112	0	0	Type B IMH with PAU	TAA stent + left C-S bypass + LSCA embolization	0	4	2	2	0	50	2013	B3-9	0	0	2013	2	1	1	0	1+4	0	1	33.9	32.9	3	14	1	1	2	zone 4	0	0	0	1	0	3	0	0	0	0	0	0	0	0	0	0	0	3	0.11
129	0	0	Type B IMH	TAA stent	0	2	2	2	0	52	2007	B3-8	0	0	2007	2	0	1	0		0	0	33.7	27.5	3	15	1	1	2	zone 5	0	0	0	1	0	1	0	0	0	0	0	0	0	0	0	0	0	2	-0.05
134	0	0	Type B IMH with penetrating ulcer	TAA stent	0	4	2	2	0	53	2014	B3-5	0	0	2014	2	0	1	0	4	0	1	37.4	34.8	3	7	1	1	4	zone 5	0	0	0	2	0	2	0	0	0	0	0	0	0	0	0	0	0	1	-0.01
141	0	0	Type B AD	-	0	1	1	1	0	42	2018	B3-10	0	0	2018	2	1	1	0	8	0	0	32.2	27.2	3	#NULL!	0	2	6		0	0	0	0	0	0	0	0	0	0	0	0	0	0	0	0	0	2	0.06
145	0	1	Type B AD with aneurysmal change	TAA stent + left C-S bypass	0	1	1	1	0	68	2005	B3-10	0	0	2006	2	1	1	0	7+8	0	0	42.4	33.2	3	396	1	2	2	zone 5	0	0	0	2	0	1	0	0	0	0	0	0	0	0	0	0	0	5	#NULL!
146	0	0	Type B IMH + TID + celiac trunk dissection	TAA stent + endowedge of LSCA	0	2	2	2	0	64	2014	B2-7	0	0	2014	2	1	1	0	1	0	0	36.2	31.8	2	17	1	1	2	zone 4	0	0	0	1	0	2	0	0	0	0	0	0	0	0	0	0	0	1	-0.04
159	0	0	Type B IMH	-	0	2	2	2	0	36	2007	B3-8	0	0	2007	1	0	0	0		0	0	35.8	30	3	#NULL!	0	2	6		0	0	0	0	0	0	0	0	0	0	0	0	0	0	0	0	0	1	0.2
160	1	0	Type B AD	TAA stent + Left C-S bypass + LSCA plug embolization	0	1	1	1	1	53	2014	B3-9	0	0	2014	2	1	1	0	8	0	0	35.6	30.9	3	21	1	1	2	zone 5	0	0	0	1	1	1	0	0	0	0	0	0	0	0	0	0	0	1	-0.02
165	0	0	Type B IMH with PAU	TAA stent + left C-S bypass + LCCA stenting	0	4	2	2	0	70	2013	B2-5	0	0	2013	3	1	1	0	4+7	0	1	36	24.1	2	32	1	1	1	zone 5	0	0	0	3	0	3	0	0	0	0	0	0	0	0	0	0	0	1	0.14
171	0	0	Type B IMH	aorto-bicarotid bypass + aortic banding + TAA stent	0	2	2	2	0	68	2008	B3-7	0	0	2008	2	1	1	0	0+1+7	0	0	77.8	31.2	3	9	1	1	0	zone 5	0	1	0	2	0	1	0	0	0	0	0	0	0	0	0	0	1	4	0.3
175	0	0	Healed type B AD/ Type B IMH	-	0	1	1	1	0	72	2011	B2-5	0	0	2011	2	0	0	0		0	0	31.9	28.4	2	#NULL!	0	2	6		0	0	0	0	0	0	0	0	0	0	0	0	0	0	0	0	0	3	0.01
196	0	0	Type B IMH	-	0	2	2	2	1	84	2017	B3-7	0	0	2017	2	1	1	0	1+7	0	0	42.9	37	3	#NULL!	0	2	6		0	0	0	0	0	0	0	0	0	0	0	0	0	0	0	0	0	5	-1.21
198	0	0	Type B AD	TAA stent + left C-S bypass + LSCA embolization	0	1	1	1	1	78	2009	B3-9	0	0	2009	2	0	0	0		0	0	31.5	27.4	3	9	1	1	2	zone 5	0	0	0	2	0	1	0	0	0	0	0	0	0	0	0	0	0	2	0.17
219	0	0	Type B AD with aneurysmal change	TAA + left C-S bypass + LSCA embolization	0	1	1	1	1	69	2011	B2-10	1	1	2011	2	1	1	0	6+7+8	1	0	74.9	48.6	2	9	1	1	2	zone 5	0	0	0	3	0	1	0	0	0	1	2	1	0	0	0	0	0	2	0.31
223	0	0	Type B AD	aortic arch repair + elephant trunk + TAA stent	0	1	1	1	1	43	2011	B2-10	0	0	2011	2	1	1	0	6	1	0	32.8	29.1	2	36	1	1	8	zone 5	1	1	0	1	0	2	0	0	0	0	0	0	0	0	0	0	1	4	0.3
235	0	0	Type B IMH with PAU	-	0	4	2	2	0	78	2016	B3-7	0	0	2016	1	1	1	0	4+7	0	1	40.6	36.6	3	#NULL!	0	2	6		0	0	0	0	0	0	0	0	0	0	0	0	0	0	0	0	0	3	0.24
243	0	0	Type B AD	TAA stent + left carotid-subclavian-axillary bypass	0	1	1	1	1	88	2013	B3-10	0	0	2013	2	1	1	0	7+8	0	0	34.7	33.4	3	19	1	1	2	zone 5	0	0	0	2	0	1	0	0	0	0	0	0	0	0	0	0	0	2	0.05
245	0	0	Type B AD	-	0	1	1	1	0	57	2014	B3-8	0	0	2014	1	1	1	0	7	0	0	43.9	35.1	3	#NULL!	0	2	6		0	0	0	0	0	0	0	0	0	0	0	0	0	0	0	0	0	1	0.07
247	0	0	Type B IMH with PAU	TAA stent + left C-S bypass + LSCA embolization + Right iliac stent	0	4	2	2	1	90	2017	B3-7	0	0	2017	2	0	1	0	4	0	1	32.7	24.5	3	7	1	1	2	zone 5	0	0	0	2	0	2	0	0	0	0	0	0	0	0	0	0	0	1	0.15
253	0	0	Type B IMH	TAA stent + left C-S bypass + LSCA embolization	0	2	2	2	0	93	2013	B2-4	0	0	2013	2	1	1	0	0+1+7	0	0	48.9	27.7	2	20	1	1	2	zone 5	0	0	0	2	0	1	0	0	0	0	0	0	0	0	0	0	0	3	0.05
266	0	0	Type B IMH with PAU	TAA stent + left C-S bypass + LCCA stent + LSCA embolization	0	4	2	2	0	72	2020	B3-9	0	0	2015	2	1	1	0	1+4	0	1	39.7	31.9	3	16	1	1	1	zone 4	0	0	2	1	0	2	1	0	0	0	0	0	0	1 (C5-T4 spinal cord infarction) Tarlov: 0	1	1	0	3	0.2
267	0	0	PAU	TAA stent	0	3	2	#NULL!	1	82	2015	B3-4	0	0	2015	3	1	1	0	1+7	0	0	36.2	27.2	3	63	1	1	3	zone 5	0	0	0	2	0	2	0	0	0	0	0	0	0	0	0	0	0	3	0.1
269	0	0	Type B IMH with PAU	TAA stent + Aortic bare stent	0	4	2	2	0	85	2014	B3-8	0	0	2014	2	1	1	0	1+4	0	1	36.8	38.5	3	21	1	1	5	zone 7	0	0	0	1	1	1	0	0	0	0	0	0	0	0	0	0	0	2	0.18
281	0	0	Type B AD	TAA stent + bare stent	0	1	1	1	0	69	2015	B3-11	0	0	2015	2	1	1	0	8	0	0	30.1	29.7	3	4	1	1	2	zone 9	0	0	0	1	2	1	0	0	0	0	0	0	0	0	0	0	0	1	0.25
285	0	1	PAU	L't CS bypass + TEVAR + chimney? (attack in 2018/1/30)	0	3	2	#NULL!	0	76	2018	B2-4	0	0	2018	3	1	1	0	1	0	0	33.6	30.9	2	32	1	1	2	zone 4	0	0	0	2	0	3	0	0	0	1	2	0	0	0	0	0	0	5	#NULL!
294	0	0	Type B AD	TAA stent + left C-S bypass	0	1	1	1	1	65	2016	B3-9	0	0	2016	2	1	1	0	7	0	0	40.9	25.1	3	9	1	1	2	zone 5	0	0	0	2	0	2	0	0	0	0	0	0	0	0	0	0	0	1	0.1
345	0	0	PAU	Bilateral aorto-carotid bypass + aorto-LSCA bypass + TAA stent	0	3	2	#NULL!	0	73	2013	B2-3, B9-9	0	0	2014	1	1	1	0	1	0	0	28.1	34.1	2	43	1	1	0	zone 4	0	1	0	2	0	2	0	0	0	0	0	0	0	0	0	0	1	2	0.56
[truncated: 189 more columns]
